# Supplementary material for: Treatment of VLCAD-Deficient Patient Fibroblasts with Peroxisome Proliferator-Activated Receptor δ Agonist Improves Cellular Bioenergetics
Source: Cells. 2022 Aug 24;11(17):2635. doi: 10.3390/cells11172635 (PMC9454759; doi:10.3390/cells11172635)
Supplement: Supplementary file 1 [file cells-11-02635-s001.zip]

Archive with 1 entries (1 files):
- cells-1831137-supplementary.pdf
